# Supplementary material for: Cu4.35Cd1.65As16: the first polyarsenic compound in the Cu–Cd–As system
Source: Acta Crystallogr Sect E Struct Rep Online. 2011 Oct 22;67(Pt 11):i62. doi: 10.1107/S1600536811042127 (PMC3246907; doi:10.1107/S1600536811042127)
Supplement: Supplementary file 1 [file e-67-00i62-sup1.cif]

##############################################################################
#                                                                            #
# This CIF contains the data in a paper accepted for publication in          #
# Acta Crystallographica Section E. It conforms to the requirements of       #
# Notes for Authors for Acta Crystallographica Section E, and has been       #
# peer reviewed under the auspices of the IUCr Commission on Journals.       #
#                                                                            #
# Full details of the Crystallographic Information File format               #
# are given in the paper "The Crystallographic Information File (CIF):       #
# a New Standard Archive File for Crystallography" by S. R. Hall, F. H.      #
# Allen and I. D. Brown [Acta Cryst. (1991), A47, 655-685].                  #
#                                                                            #
# The current version of the core CIF dictionary is obtainable from          #
# ftp://ftp.iucr.org/pub/cif_core.dic.                                       #
#                                                                            #
# Software is freely available for graphical display of the structure(s)     #
# in this CIF. For information consult the CIF software page                 #
# http://www.iucr.org/resources/cif/software.                                #
#                                                                            #
# This file may be used for bona fide research purposes within the           #
# scientific community so long as proper attribution is given to the journal # 
# article from which it was obtained.                                        #
#                                                                            #
##############################################################################
data_global
_audit_creation_method     'Jana2006 Version : 08/09/2011'
_journal_date_recd_electronic     2011-09-30
_journal_date_accepted     2011-10-12
_journal_name_full     'Acta Crystallographica, Section E'
_journal_year     2011
_journal_volume     67
_journal_issue     11
_journal_page_first     i62
_journal_page_last     i62
_journal_paper_category     QI
_journal_coeditor_code     WM2539
_publ_contact_author_name     'Tom Nilges'
_publ_contact_author_address
;
Technische Universit\"at M\"unchen
Department Chemie
Lichtenbergstrasse 4
85747 Garching bei M\"unchen
Germany
;
_publ_contact_author_email     'tom.nilges@lrz.tum.de'
_publ_contact_author_fax     '+49-89/28913762'
_publ_contact_author_phone     '+49-89/28913110'
_publ_section_title
;
Cu~4.35~Cd~1.65~As~16~: The first polyarsenic compound in the Cu--Cd--As system
;
loop_
    _publ_author_name
    _publ_author_footnote
    _publ_author_address
    'Osters, Oliver' .
;
Technische Universit\"at M\"unchen
Department Chemie
Lichtenbergstrasse 4
85747 Garching bei M\"unchen
Germany
;
    'Nilges, Tom' .
;
Technische Universit\"at M\"unchen
Department Chemie
Lichtenbergstrasse 4
85747 Garching bei M\"unchen
Germany
;
data_I
_chemical_name_systematic
;
tetracopper dicadmium hexadecaarsenide
;
_chemical_name_common     ?
_chemical_formula_moiety     ?
_chemical_formula_sum     'As16 Cd1.65 Cu4.35'
_chemical_formula_structural     'Cu4.35 Cd1.65 As16'
_chemical_formula_analytical     ?
_chemical_formula_iupac     'Cu4.35 Cd1.65 As16'
_chemical_formula_weight     1660.8
_chemical_melting_point     ?
_symmetry_cell_setting     monoclinic
_symmetry_space_group_name_H-M     'C 2/c'
_symmetry_space_group_name_Hall     '-C 2yc'
loop_
    _symmetry_equiv_pos_site_id
    _symmetry_equiv_pos_as_xyz
    1 x,y,z
    2 -x,y,-z+1/2
    3 -x,-y,-z
    4 x,-y,z+1/2
    5 x+1/2,y+1/2,z
    6 -x+1/2,y+1/2,-z+1/2
    7 -x+1/2,-y+1/2,-z
    8 x+1/2,-y+1/2,z+1/2
_cell_length_a     11.8324(6)
_cell_length_b     10.4423(4)
_cell_length_c     8.0903(4)
_cell_angle_alpha     90
_cell_angle_beta     110.480(4)
_cell_angle_gamma     90
_cell_volume     936.44(8)
_cell_formula_units_Z     2
_cell_measurement_reflns_used     12419
_cell_measurement_theta_min     3.68
_cell_measurement_theta_max     29.65
_cell_measurement_temperature     293(2)
_exptl_crystal_description     plate
_exptl_crystal_colour     black
_exptl_crystal_size_max     0.025
_exptl_crystal_size_mid     0.021
_exptl_crystal_size_min     0.004
_exptl_crystal_density_diffrn     5.888
_exptl_crystal_F_000     1467
_exptl_absorpt_coefficient_mu     34.727
_exptl_absorpt_correction_type     numerical
_exptl_absorpt_process_details     '(<i>X-AREA</i>; Stoe & Cie, 2011)'
_exptl_absorpt_correction_T_min     0.2052
_exptl_absorpt_correction_T_max     0.7845
_diffrn_ambient_temperature     293(2)
_diffrn_radiation_type     'Mo K\a'
_diffrn_radiation_wavelength     0.71073
_diffrn_radiation_source     'X-ray tube'
_diffrn_radiation_monochromator     'plane graphite'
_diffrn_measurement_device_type     'Stoe IPDS 2T'
_diffrn_measurement_device     '2-circle goniometer'
_diffrn_measurement_method     \w
_diffrn_detector_area_resol_mean     6.67
_diffrn_reflns_number     12811
_diffrn_reflns_av_R_equivalents     0.0526
_diffrn_reflns_av_sigmaI/netI     0.0227
_diffrn_reflns_theta_min     3.68
_diffrn_reflns_theta_max     29.25
_diffrn_reflns_theta_full     29.25
_diffrn_measured_fraction_theta_max     0.98
_diffrn_measured_fraction_theta_full     0.98
_diffrn_reflns_limit_h_min     -16
_diffrn_reflns_limit_h_max     16
_diffrn_reflns_limit_k_min     -14
_diffrn_reflns_limit_k_max     14
_diffrn_reflns_limit_l_min     -11
_diffrn_reflns_limit_l_max     11
_diffrn_reflns_reduction_process     ?
_reflns_number_total     1268
_reflns_number_gt     1113
_reflns_threshold_expression     I>3\s(I)
_refine_ls_structure_factor_coef     Fsqd
_refine_ls_R_factor_all     0.0464
_refine_ls_R_factor_gt     0.0355
_refine_ls_wR_factor_gt     0.0693
_refine_ls_wR_factor_ref     0.0721
_refine_ls_goodness_of_fit_ref     1.83
_refine_ls_number_reflns     1268
_refine_ls_number_parameters     56
_refine_ls_number_restraints     0
_refine_ls_number_constraints     6
_refine_ls_weighting_scheme     sigma
_refine_ls_weighting_details     'w=1/[\s^2^(I)+0.0004I^2^]'
_refine_ls_shift/su_max     0.0074
_refine_ls_shift/su_mean     0.0016
_refine_diff_density_max     1.50
_refine_diff_density_min     -1.67
_refine_ls_extinction_method
                        'B-C type 1 Gaussian isotropic (Becker & Coppens, 1974)'
_refine_ls_extinction_coef     0.021(2)
_refine_ls_abs_structure_details     ?
_refine_ls_abs_structure_Flack     ?
_refine_ls_abs_structure_Rogers     ?
loop_
    _atom_type_symbol
    _atom_type_scat_dispersion_real
    _atom_type_scat_dispersion_imag
    _atom_type_scat_source
    As 0.0499 2.0058 'International Tables Vol C tables 4.2.6.8 and 6.1.1.1'
    Cd -0.8075 1.2024 'International Tables Vol C tables 4.2.6.8 and 6.1.1.1'
    Cu 0.3201 1.2651 'International Tables Vol C tables 4.2.6.8 and 6.1.1.1'
_computing_data_collection     '<i>X-AREA</i> (Stoe & Cie, 2011)'
_computing_cell_refinement     '<i>X-AREA</i> (Stoe & Cie, 2011)'
_computing_data_reduction     '<i>X-AREA</i> (Stoe & Cie, 2011)'
_computing_structure_solution
;
Superflip (Palatinus & Chapuis, 2007) embedded
in JANA2006 (Pet\<ri\<cek <i>et al.</i>, 2006)
;
_computing_structure_refinement
;
JANA2006 (Pet\<ri\<cek <i>et al.</i>, 2006)
;
_computing_molecular_graphics     'DIAMOND (Brandenburg & Putz, 2005)'
_computing_publication_material     'publCIF (Westrip, 2010)'
loop_
    _atom_site_type_symbol
    _atom_site_label
    _atom_site_fract_x
    _atom_site_fract_y
    _atom_site_fract_z
    _atom_site_U_iso_or_equiv
    _atom_site_adp_type
    _atom_site_calc_flag
    _atom_site_refinement_flags
    _atom_site_occupancy
    _atom_site_symmetry_multiplicity
    _atom_site_disorder_assembly
    _atom_site_disorder_group
    Cu Cu1 0 0.41450(10) 0.25 0.0156(3) Uani d . 1 4 . .
    Cu Cu2 -0.0942(5) 0.1309(5) -0.0886(9) 0.0198(9) Uani d . 0.587(6) 8 . .
    Cd Cd2 -0.0713(4) 0.1064(5) -0.0867(7) 0.0198(9) Uani d . 0.413(6) 8 . .
    As As1 -0.15337(5) 0.56586(5) 0.08461(8) 0.01309(19) Uani d . 1 8 . .
    As As2 -0.23875(5) 0.30964(6) -0.22826(8) 0.01406(19) Uani d . 1 8 . .
    As As3 0.07426(6) 0.27955(6) 0.07165(9) 0.0171(2) Uani d . 1 8 . .
    As As4 -0.33882(6) 0.48506(7) -0.13511(9) 0.0232(2) Uani d . 1 8 . .
loop_
    _atom_site_aniso_label
    _atom_site_aniso_U_11
    _atom_site_aniso_U_22
    _atom_site_aniso_U_33
    _atom_site_aniso_U_12
    _atom_site_aniso_U_13
    _atom_site_aniso_U_23
    _atom_site_aniso_type_symbol
    Cu1 0.0132(5) 0.0182(5) 0.0157(5) 0 0.0055(4) 0 Cu
    Cu2 0.0171(16) 0.0237(16) 0.0194(4) -0.0067(9) 0.0076(10) -0.0062(10) Cu
    Cd2 0.0171(16) 0.0237(16) 0.0194(4) -0.0067(9) 0.0076(10) -0.0062(10) Cd
    As1 0.0115(3) 0.0139(3) 0.0130(3) -0.0003(2) 0.0033(2) 0.0001(2) As
    As2 0.0126(3) 0.0143(3) 0.0143(3) 0.0015(2) 0.0034(2) 0.0016(2) As
    As3 0.0153(3) 0.0172(3) 0.0198(3) 0.0025(2) 0.0074(2) 0.0046(2) As
    As4 0.0128(3) 0.0296(3) 0.0265(4) -0.0031(3) 0.0061(3) -0.0155(3) As
loop_
    _geom_bond_atom_site_label_1
    _geom_bond_atom_site_label_2
    _geom_bond_site_symmetry_1
    _geom_bond_site_symmetry_2
    _geom_bond_distance
    _geom_bond_publ_flag
    Cu1 As1 . . 2.4254(9) y
    Cu1 As1 . 2_555 2.4254(9) ?
    Cu1 As3 . . 2.3931(9) y
    Cu1 As3 . 2_555 2.3931(9) ?
    Cu2 Cd2 . . 0.370(8) ?
    Cu2 As2 . . 2.516(5) y
    Cu2 As3 . . 2.501(5) y
    Cu2 As4 . 6_444 2.589(6) y
    Cu2 As4 . 7_455 2.524(7) y
    Cd2 Cd2 . 3_555 2.845(7) ?
    Cd2 As2 . . 2.856(5) y
    Cd2 As3 . . 2.516(5) y
    Cd2 As4 . 6_444 2.475(5) y
    Cd2 As4 . 7_455 2.569(6) y
    As1 As2 . 4_565 2.4644(10) ?
    As1 As3 . 3_565 2.4307(10) ?
    As1 As4 . . 2.4408(8) ?
    As2 As3 . 8_454 2.4242(8) ?
    As2 As4 . . 2.4392(10) ?
loop_
    _geom_angle_atom_site_label_1
    _geom_angle_atom_site_label_2
    _geom_angle_atom_site_label_3
    _geom_angle_site_symmetry_1
    _geom_angle_site_symmetry_2
    _geom_angle_site_symmetry_3
    _geom_angle
    _geom_angle_publ_flag
    As1 Cu1 As1 . . 2_555 98.67(4) ?
    As1 Cu1 As3 . . . 114.38(2) ?
    As1 Cu1 As3 . . 2_555 110.77(2) ?
    As1 Cu1 As3 2_555 . . 110.77(2) ?
    As1 Cu1 As3 2_555 . 2_555 114.38(2) ?
    As3 Cu1 As3 . . 2_555 107.85(4) ?
    Cd2 Cu2 As2 . . . 155.1(16) ?
    Cd2 Cu2 As3 . . . 88.1(11) ?
    Cd2 Cu2 As4 . . 6_444 68.2(12) ?
    Cd2 Cu2 As4 . . 7_455 92.7(15) ?
    As2 Cu2 As3 . . . 93.76(19) ?
    As2 Cu2 As4 . . 6_444 95.40(19) ?
    As2 Cu2 As4 . . 7_455 110.1(3) ?
    As3 Cu2 As4 . . 6_444 139.5(3) ?
    As3 Cu2 As4 . . 7_455 108.6(2) ?
    As4 Cu2 As4 6_444 . 7_455 105.0(2) ?
    Cu2 Cd2 Cd2 . . 3_555 149.6(16) ?
    Cu2 Cd2 As2 . . . 21.8(14) ?
    Cu2 Cd2 As3 . . . 83.5(11) ?
    Cu2 Cd2 As4 . . 6_444 103.9(12) ?
    Cu2 Cd2 As4 . . 7_455 79.0(15) ?
    Cd2 Cd2 As2 3_555 . . 170.7(3) ?
    Cd2 Cd2 As3 3_555 . . 97.37(17) ?
    Cd2 Cd2 As4 3_555 . 6_444 92.32(19) ?
    Cd2 Cd2 As4 3_555 . 7_455 71.60(19) ?
    As2 Cd2 As3 . . . 85.72(15) ?
    As2 Cd2 As4 . . 6_444 89.91(14) ?
    As2 Cd2 As4 . . 7_455 99.07(19) ?
    As3 Cd2 As4 . . 6_444 146.1(3) ?
    As3 Cd2 As4 . . 7_455 106.8(2) ?
    As4 Cd2 As4 6_444 . 7_455 107.07(19) ?
    Cu1 As1 As2 . . 4_565 113.16(3) ?
    Cu1 As1 As3 . . 3_565 111.70(3) ?
    Cu1 As1 As4 . . . 119.01(3) ?
    As2 As1 As3 4_565 . 3_565 106.52(3) ?
    As2 As1 As4 4_565 . . 99.93(3) ?
    As3 As1 As4 3_565 . . 105.22(3) ?
    Cu2 As2 Cd2 . . . 3.1(2) ?
    Cu2 As2 As1 . . 4_564 107.87(17) ?
    Cu2 As2 As3 . . 8_454 109.44(12) ?
    Cu2 As2 As4 . . . 138.19(17) ?
    Cd2 As2 As1 . . 4_564 105.21(13) ?
    Cd2 As2 As3 . . 8_454 108.99(10) ?
    Cd2 As2 As4 . . . 141.07(12) ?
    As1 As2 As3 4_564 . 8_454 105.49(3) ?
    As1 As2 As4 4_564 . . 98.12(3) ?
    As3 As2 As4 8_454 . . 93.81(3) ?
    Cu1 As3 Cu2 . . . 106.49(17) ?
    Cu1 As3 Cd2 . . . 113.57(14) ?
    Cu1 As3 As1 . . 3_565 102.24(3) ?
    Cu1 As3 As2 . . 8_555 105.39(3) ?
    Cu2 As3 Cd2 . . . 8.44(18) ?
    Cu2 As3 As1 . . 3_565 121.65(17) ?
    Cu2 As3 As2 . . 8_555 118.91(13) ?
    Cd2 As3 As1 . . 3_565 122.14(14) ?
    Cd2 As3 As2 . . 8_555 111.47(11) ?
    As1 As3 As2 3_565 . 8_555 100.07(3) ?
    Cu2 As4 Cu2 6_454 . 7_455 145.40(19) ?
    Cu2 As4 Cd2 6_454 . 6_454 7.97(17) ?
    Cu2 As4 Cd2 6_454 . 7_455 138.18(18) ?
    Cu2 As4 As1 6_454 . . 110.54(12) ?
    Cu2 As4 As2 6_454 . . 102.12(16) ?
    Cu2 As4 Cd2 7_455 . 6_454 138.99(18) ?
    Cu2 As4 Cd2 7_455 . 7_455 8.26(17) ?
    Cu2 As4 As1 7_455 . . 94.09(12) ?
    Cu2 As4 As2 7_455 . . 99.75(14) ?
    Cd2 As4 Cd2 6_454 . 7_455 132.39(17) ?
    Cd2 As4 As1 6_454 . . 118.43(12) ?
    Cd2 As4 As2 6_454 . . 101.77(14) ?
    Cd2 As4 As1 7_455 . . 96.10(10) ?
    Cd2 As4 As2 7_455 . . 107.52(12) ?
    As1 As4 As2 . . . 94.29(3) ?
