# Supplementary material for: Cu4.35Cd1.65As16: the first polyarsenic compound in the Cu–Cd–As system
Source: Acta Crystallogr Sect E Struct Rep Online. 2011 Oct 22;67(Pt 11):i62. doi: 10.1107/S1600536811042127 (PMC3246907; doi:10.1107/S1600536811042127)
Supplement: Supplementary file 2 [file e-67-00i62-Isup2.hkl]

data_I
_shelx_refln_list_code                   4
_shelx_F_calc_maximum                    728.73
_exptl_crystal_F_000                     1467
_reflns_d_resolution_high                0.7273

loop_
 _symmetry_equiv_pos_as_xyz
 'x, y, z'
 '-x, y, -z+1/2'
 '-x, -y, -z'
 'x, -y, z+1/2'
 'x+1/2, y+1/2, z'
 '-x+1/2, y+1/2, -z+1/2'
 '-x+1/2, -y+1/2, -z'
 'x+1/2, -y+1/2, z+1/2'

_cell_length_a                           11.8324(6)
_cell_length_b                           10.4423(4)
_cell_length_c                           8.0903(4)
_cell_angle_alpha                        90
_cell_angle_beta                         110.480(4)
_cell_angle_gamma                        90

_shelx_F_squared_multiplier              1.000

loop_
 _refln_index_h
 _refln_index_k
 _refln_index_l
 _refln_F_squared_calc
 _refln_F_squared_meas
 _refln_F_squared_sigma
 _refln_observed_status
   2   0   0   1779.21   1268.04  150.70 o
   4   0   0  24635.20  22669.40  236.22 o
   6   0   0   8417.50   8212.01  147.93 o
   8   0   0    320.21    292.54  206.11 <
  10   0   0  48892.70  47450.10  590.58 o
  12   0   0 134096.00 134089.00 1306.04 o
  14   0   0  15850.60  13636.60  471.90 o
   3   1   0   8037.99   8115.57  135.72 o
   5   1   0  21400.60  21087.00  124.14 o
   7   1   0  15928.30  16170.40  151.71 o
   9   1   0  12999.30  13201.30  175.80 o
  11   1   0   5771.03   5887.63  144.17 o
  13   1   0   1915.38   2603.16  233.33 o
  15   1   0   1307.78   1412.05  178.17 o
   0   2   0   5200.00   5469.82  170.83 o
   2   2   0   2044.24   2202.86  164.70 o
   4   2   0  66712.50  62169.70  708.52 o
   6   2   0 259974.00 246180.00 2979.82 o
   8   2   0     73.34    317.82  176.20 <
  10   2   0   6788.59   6776.38  215.87 o
  12   2   0    965.22   1216.62  174.18 o
  14   2   0    541.02    810.46  195.47 o
   1   3   0   4541.71   4238.32  107.47 o
   3   3   0  17914.80  17441.10  270.08 o
   5   3   0  20342.40  19565.40  173.89 o
   7   3   0    467.38    711.37  125.65 o
   9   3   0   2926.48   2995.95  154.18 o
  11   3   0   3152.88   3497.23  169.48 o
  13   3   0  13341.60  13397.50  456.08 o
   0   4   0   4685.81   4060.38  131.41 o
   2   4   0  21506.40  20996.90  168.91 o
   4   4   0   4731.44   4709.90  108.24 o
   6   4   0  12083.20  11570.10  127.99 o
   8   4   0   5401.95   5999.14  148.13 o
  10   4   0  18921.30  19346.00  224.80 o
  12   4   0   2166.65   2335.18  195.43 o
  14   4   0     10.28    482.05  159.58 o
   1   5   0   5503.45   5054.75   88.95 o
   3   5   0  24850.90  23439.00  258.91 o
   5   5   0  55904.30  54462.60  503.67 o
   7   5   0 186430.00 183151.00 1448.02 o
   9   5   0   7696.03   7647.67  178.66 o
  11   5   0    603.55    966.03  167.54 o
  13   5   0   1208.11   1238.54  212.07 o
   0   6   0   7576.97   7231.47  128.08 o
   2   6   0  64941.00  63490.10  649.76 o
   4   6   0   3141.63   3103.69  108.97 o
   6   6   0   1968.23   2081.07  105.68 o
   8   6   0   4594.98   4454.41  147.51 o
  10   6   0   1297.68   1525.02  158.22 o
  12   6   0    189.70    477.39  153.59 o
   1   7   0 131959.00 131365.00 1191.45 o
   3   7   0  38085.80  38085.20  313.45 o
   5   7   0   1030.52   1092.90  109.02 o
   7   7   0   2251.00   2468.60  151.55 o
   9   7   0   8063.63   8303.12  256.38 o
  11   7   0   1407.26   1761.69  146.92 o
  13   7   0  43480.40  38932.20 1370.49 o
   0   8   0   9666.58   9104.83  163.27 o
   2   8   0  30676.00  29688.70  318.71 o
   4   8   0  20559.50  20940.10  446.62 o
   6   8   0    944.49   1071.00  136.29 o
   8   8   0  24384.00  25008.20  420.20 o
  10   8   0  12738.50  12059.10 1173.11 o
  12   8   0    338.01    402.25  162.89 <
   1   9   0   3453.61   3492.77  105.00 o
   3   9   0  31887.30  33291.10  433.37 o
   5   9   0   2535.43   2967.04  144.90 o
   7   9   0  15109.60  16584.00  372.94 o
   9   9   0   3922.81   4069.96  192.07 o
  11   9   0   1769.66   2055.47  168.19 o
   0  10   0  27621.30  27425.30  478.14 o
   2  10   0    393.54    707.41  128.32 o
   4  10   0  11997.30  12679.00  186.53 o
   6  10   0  10376.90  10477.10  257.64 o
   8  10   0     94.16    708.78  142.95 o
  10  10   0   1148.37   1517.11  171.52 o
   1  11   0   2701.90   3054.14  134.93 o
   3  11   0   1114.10   1457.25  136.95 o
   5  11   0   5246.31   5255.35  164.79 o
   7  11   0    787.56   1271.17  164.21 o
   9  11   0  20620.80  19155.60  471.68 o
   0  12   0    601.34    638.92  184.16 o
   2  12   0     94.25    651.59  151.60 o
   4  12   0    357.77    732.02  197.47 o
   6  12   0  20883.00  19855.10  453.72 o
   8  12   0   1678.01   1772.30  189.46 o
   1  13   0  10156.50  10068.20  206.54 o
   3  13   0    349.51    707.43  154.92 o
   5  13   0   2476.78   2299.93  167.51 o
   0  14   0   5350.33   5617.79  292.39 o
   2  14   0    891.53    938.08  176.85 o
 -15   1   1   1957.33   2332.63  219.37 o
 -13   1   1      0.46    210.11  204.12 <
 -11   1   1  34072.80  34764.80  230.90 o
  -9   1   1   1564.04   1390.58  150.23 o
  -7   1   1      5.45    162.24   83.78 <
  -5   1   1     31.95    125.67   86.44 <
  -3   1   1   1754.33   1982.79  106.94 o
   1   1   1   5199.07   5011.95  173.53 o
   3   1   1  49763.60  47328.90  270.60 o
   5   1   1    542.09    575.72  174.84 o
   7   1   1  12986.90  12779.00  211.54 o
   9   1   1   5756.48   5552.79  186.66 o
  11   1   1    339.20    620.99  194.14 o
  13   1   1   5545.29   5440.73  257.15 o
 -14   2   1    164.98    480.71  254.65 <
 -12   2   1   6308.32   6840.85  169.41 o
 -10   2   1 104374.00 101615.00  328.88 o
  -8   2   1   7510.33   7255.78  182.57 o
  -6   2   1    412.88    563.11   87.76 o
  -4   2   1  26415.70  24933.00  148.72 o
  -2   2   1    754.30    680.56  139.57 o
   0   2   1    159.65    250.64  127.65 <
   2   2   1 343682.00 366840.00 4197.17 o
   4   2   1   5078.72   5422.79  172.60 o
   6   2   1   2944.73   2969.43  187.38 o
   8   2   1   5209.23   5419.29  214.57 o
  10   2   1   1290.58   1515.69  122.98 o
  12   2   1   4509.63   4842.49  233.25 o
  14   2   1  15110.40  13832.90  321.28 o
 -15   3   1    502.61    536.54  203.45 <
 -13   3   1    404.14    488.01  186.83 <
 -11   3   1   1832.87   2236.82  155.55 o
  -9   3   1   7166.81   6844.80  156.06 o
  -7   3   1    865.16   1076.94   99.72 o
  -5   3   1 215001.00 210887.00 2258.86 o
  -3   3   1 132265.00 131889.00 1019.52 o
  -1   3   1   3744.45   3335.79  134.73 o
   1   3   1  13092.10  12476.30  178.48 o
   3   3   1  22219.30  22031.00  244.83 o
   5   3   1   3931.63   3767.64  162.08 o
   7   3   1  22462.90  22327.10  239.66 o
   9   3   1 106890.00 105528.00  907.01 o
  11   3   1   1656.44   1558.20  122.98 o
  13   3   1    191.90    472.73  190.82 <
 -14   4   1  10506.70  10871.00  330.07 o
 -12   4   1  10367.00  10556.90  327.37 o
 -10   4   1     71.01    371.67  144.28 <
  -8   4   1     82.77    271.27  100.40 <
  -6   4   1   8941.21   8723.09  157.93 o
  -4   4   1 271127.00 258670.00 2954.97 o
  -2   4   1  44874.00  42910.70  227.02 o
   0   4   1   6413.97   6330.75  108.12 o
   2   4   1   2438.34   2660.84  110.95 o
   4   4   1  17083.80  16616.80  188.01 o
   6   4   1  45857.20  43955.70  438.07 o
   8   4   1 105492.00 104028.00  810.27 o
  10   4   1    677.91    849.66  174.19 o
  12   4   1   2020.27   2473.51  144.91 o
  14   4   1    257.63    368.34  267.28 <
 -13   5   1   1843.62   2145.18  209.40 o
 -11   5   1  19081.20  20583.50  476.22 o
  -9   5   1   6363.07   6588.75  130.19 o
  -7   5   1   1715.22   1709.58  111.00 o
  -5   5   1    378.10    679.47   94.41 o
  -3   5   1  20382.10  19903.60  257.88 o
  -1   5   1   3198.84   3133.35   90.34 o
   1   5   1  67648.80  66268.00  528.55 o
   3   5   1  49096.00  47205.00  394.03 o
   5   5   1      0.49    241.36  171.54 <
   7   5   1  12673.20  13043.60  261.42 o
   9   5   1    188.74    838.42  148.27 o
  11   5   1   1255.17   1493.80  150.24 o
  13   5   1    882.59   1116.92  197.46 o
 -14   6   1      7.79     79.79  205.45 <
 -12   6   1     83.01    257.98  226.73 <
 -10   6   1  27188.90  28489.10  630.69 o
  -8   6   1  44219.50  43297.20  505.14 o
  -6   6   1    775.67    751.90   99.72 o
  -4   6   1   1364.09   1645.81   99.71 o
  -2   6   1   1338.16   1488.23  103.03 o
   0   6   1  64275.40  63314.70  547.56 o
   2   6   1  77488.40  74395.30  460.93 o
   4   6   1  10527.80  10226.60  209.00 o
   6   6   1     19.50    400.27  114.36 o
   8   6   1    743.29    927.44  150.92 o
  10   6   1    451.02    497.98  129.65 o
  12   6   1  21654.60  21615.70  374.09 o
 -13   7   1    412.99    648.25  172.87 o
 -11   7   1   2842.24   2712.53  200.07 o
  -9   7   1   5466.43   5926.54  209.29 o
  -7   7   1   1371.33   1651.26  100.38 o
  -5   7   1  13782.20  14058.70  228.83 o
  -3   7   1  14925.20  15223.50  357.32 o
  -1   7   1    486.39    549.82   87.76 o
   1   7   1     12.60    116.36  125.67 <
   3   7   1   1376.87   1324.14  113.67 o
   5   7   1   2280.99   2673.88  213.35 o
   7   7   1    315.14    434.16  121.01 o
   9   7   1  18192.50  17470.50  323.06 o
  11   7   1   3256.81   3738.01  233.29 o
 -12   8   1  17900.00  17604.70  662.91 o
 -10   8   1   8307.09   8324.85  265.69 o
  -8   8   1    625.60    741.30  160.89 o
  -6   8   1    652.62    837.69  103.71 o
  -4   8   1  31113.20  30121.50  494.75 o
  -2   8   1    124.53    407.58  115.03 o
   0   8   1  22174.10  22030.00  233.76 o
   2   8   1  31642.80  31577.00  404.67 o
   4   8   1  25109.00  24853.20  437.08 o
   6   8   1   8332.82   8620.85  217.83 o
   8   8   1  12622.80  12543.80  161.98 o
  10   8   1   3965.16   3901.85  174.79 o
  12   8   1      2.15    494.68  359.05 <
 -11   9   1  18162.60  17745.40  430.65 o
  -9   9   1   2536.03   2693.35  164.85 o
  -7   9   1     36.65    575.14  119.68 o
  -5   9   1   5178.00   5667.37  145.51 o
  -3   9   1   5888.96   5903.59  154.78 o
  -1   9   1   6995.24   7347.56  174.01 o
   1   9   1  12048.10  12260.60  266.12 o
   3   9   1  40199.20  40116.80  415.03 o
   5   9   1  21492.20  22444.80  502.50 o
   7   9   1   1990.60   1992.21  136.93 o
   9   9   1   2689.55   2857.52  148.23 o
  11   9   1   2310.12   2549.92  300.46 o
 -10  10   1   1465.04   1868.73  157.56 o
  -8  10   1   9422.26   9874.69  183.97 o
  -6  10   1  35036.90  36616.90  693.03 o
  -4  10   1  19918.80  20802.70  299.06 o
  -2  10   1  17575.80  17714.50  396.62 o
   0  10   1  10511.10  10733.90  211.78 o
   2  10   1   1374.23   1503.05  113.68 o
   4  10   1  12438.20  12020.90  353.81 o
   6  10   1   7504.02   8168.08  176.70 o
   8  10   1   9518.04   9259.26  278.29 o
  10  10   1  13621.40  11992.30  320.01 o
  -9  11   1   1280.85   1529.72  144.93 o
  -7  11   1  14781.40  15077.90  361.75 o
  -5  11   1   9718.93  10353.50  288.22 o
  -3  11   1   4145.05   4491.02  173.45 o
  -1  11   1  19224.50  20279.70  288.51 o
   1  11   1   7418.03   7919.34  140.82 o
   3  11   1  12892.00  13105.90  296.07 o
   5  11   1   8014.95   7852.94  306.23 o
   7  11   1    498.97    518.59  149.59 o
   9  11   1  13564.90  12279.30  407.65 o
  -8  12   1    984.91   1234.59  148.92 o
  -6  12   1   3233.71   3496.76  158.19 o
  -4  12   1   3948.87   4040.06  138.90 o
  -2  12   1  21129.80  21697.70  319.01 o
   0  12   1   7201.80   7584.58  231.85 o
   2  12   1    256.76    529.24  140.29 o
   4  12   1   5134.37   5472.22  189.38 o
   6  12   1   9234.05   8993.52  254.40 o
  -5  13   1     12.24    146.94  187.50 <
  -3  13   1     39.73    224.74  155.59 <
  -1  13   1  12993.50  12910.60  240.34 o
   1  13   1   2966.31   3048.87  156.86 o
   3  13   1   9613.40   9112.67  369.95 o
   5  13   1   3177.12   2558.98  220.01 o
  -2  14   1    751.47    928.12  195.46 o
   0  14   1   4344.43   3475.12  258.52 o
   2  14   1    266.60    950.78  232.71 o
 -14   0   2    291.27   1285.21  242.01 o
 -12   0   2    663.98    779.19  152.91 o
 -10   0   2   2146.14   2531.04  238.62 o
  -8   0   2 461360.00 466034.00 4395.30 o
  -6   0   2  17354.90  16232.30  260.66 o
  -4   0   2  26653.70  25267.00  180.16 o
  -2   0   2  34825.50  33645.20  282.61 o
   0   0   2    275.18    410.84  259.93 <
   2   0   2  59996.80  56035.80 1133.01 o
   4   0   2 520412.00 508522.0012543.90 o
   6   0   2  36604.60  37255.50  770.58 o
   8   0   2  21333.50  21088.80  310.08 o
  10   0   2   1400.40   1628.70  180.82 o
  12   0   2   2273.77   1655.16  269.88 o
 -15   1   2   3525.81   3717.33  206.70 o
 -13   1   2   1188.47   1314.98  174.84 o
 -11   1   2   3310.91   3219.20  198.71 o
  -9   1   2  12227.30  12319.30  209.63 o
  -7   1   2  24739.00  23831.60  184.39 o
  -5   1   2   9963.75   9957.50  111.33 o
  -3   1   2 113232.00 115554.00  802.55 o
  -1   1   2   6286.85   6822.36  194.11 o
   1   1   2   4103.84   4446.23  165.90 o
   3   1   2    477.27    664.79  140.27 o
   5   1   2     95.20    448.80  142.29 o
   7   1   2     12.96     18.62  121.01 <
   9   1   2  18868.30  18970.60  436.95 o
  11   1   2    747.59   1168.12  160.23 o
  13   1   2   2407.13   2714.06  255.92 o
 -14   2   2  45149.40  44180.50  601.88 o
 -12   2   2  16950.60  16543.90  251.43 o
 -10   2   2    986.09   1244.50  148.91 o
  -8   2   2    447.60    416.85  103.71 o
  -6   2   2     83.49    179.52   83.11 <
  -4   2   2  42691.20  42133.00  293.84 o
  -2   2   2 324245.00 347286.00 2578.78 o
   0   2   2   1448.33   1368.11  117.61 o
   2   2   2  18268.40  17406.80  186.26 o
   4   2   2    602.70    735.26  142.93 o
   6   2   2   4648.03   4067.36  149.46 o
   8   2   2  54676.00  52734.30  394.77 o
  10   2   2  46526.00  48161.80  488.32 o
  12   2   2  11599.70  12105.50  229.08 o
 -15   3   2   3653.27   3395.61  204.71 o
 -13   3   2  16818.20  16560.60  249.49 o
 -11   3   2   7940.88   7979.79  242.42 o
  -9   3   2   1692.87   1817.97  120.98 o
  -7   3   2   5096.74   5211.01  121.54 o
  -5   3   2   8927.97   8335.41  114.74 o
  -3   3   2    306.59    396.90  107.04 o
  -1   3   2  15648.10  15745.10  120.92 o
   1   3   2   1827.74   1803.37  134.89 o
   3   3   2  27792.30  27072.90  343.70 o
   5   3   2  37524.60  36096.40  346.21 o
   7   3   2   5133.41   5545.69  162.09 o
   9   3   2   5177.21   5907.98  309.62 o
  11   3   2   1320.82   1406.70  185.48 o
  13   3   2    130.14    681.51  244.01 <
 -14   4   2   1484.48   1541.64  224.70 o
 -12   4   2     30.27    293.22  178.86 <
 -10   4   2   8714.51   8773.90  196.55 o
  -8   4   2   4157.15   4163.12  154.14 o
  -6   4   2   5296.86   5337.42  136.14 o
  -4   4   2  19292.80  18502.50  195.75 o
  -2   4   2  13232.70  12929.10  144.99 o
   0   4   2      4.05     37.23  100.40 <
   2   4   2  65044.90  64054.90  403.39 o
   4   4   2    168.31    191.48  111.70 <
   6   4   2   1032.20   1390.05  107.69 o
   8   4   2   2810.17   2618.61  158.85 o
  10   4   2    718.55    809.78  142.94 o
  12   4   2     22.52     37.90  218.75 <
 -13   5   2   3041.17   2883.32  154.20 o
 -11   5   2   8132.55   8040.66  261.03 o
  -9   5   2   8877.68   8377.53  178.61 o
  -7   5   2    622.87    751.91  110.36 o
  -5   5   2   8496.40   8314.11  116.80 o
  -3   5   2 117202.00 114987.00  988.88 o
  -1   5   2 234354.00 233588.00 1301.14 o
   1   5   2  21983.80  21668.60  233.38 o
   3   5   2   5378.03   5227.85  132.16 o
   5   5   2   3804.03   3661.03  134.21 o
   7   5   2   1976.04   2114.40  135.60 o
   9   5   2    284.16    628.97  176.86 o
  11   5   2  89686.80  89582.90  974.39 o
  13   5   2    385.09    268.61  308.50 <
 -14   6   2      3.29    448.81  196.81 <
 -12   6   2   1083.66   1685.97  164.87 o
 -10   6   2  64397.50  66676.70 1015.65 o
  -8   6   2   1606.82   1875.88   99.71 o
  -6   6   2   3553.29   3462.54  105.65 o
  -4   6   2    772.48    866.22  103.04 o
  -2   6   2   7652.25   7209.50  113.50 o
   0   6   2  32254.20  31497.80  353.74 o
   2   6   2  38766.80  38660.40  296.09 o
   4   6   2  11016.80  11174.40  227.60 o
   6   6   2  23709.00  23832.90  210.65 o
   8   6   2    667.71   1246.58  168.87 o
  10   6   2   1514.08   1990.35  218.05 o
  12   6   2   2669.62   2689.40  142.25 o
 -13   7   2    375.53    628.30  130.32 o
 -11   7   2   8429.14   9210.09  126.20 o
  -9   7   2  69640.90  73232.90 1224.90 o
  -7   7   2  47142.20  46789.50  671.88 o
  -5   7   2  21796.90  21501.00  378.86 o
  -3   7   2    427.98    626.28  119.67 o
  -1   7   2    496.39    862.96  102.38 o
   1   7   2  22211.10  21808.50  262.17 o
   3   7   2  23909.40  24796.40  381.37 o
   5   7   2 135939.00 134470.00 1201.71 o
   7   7   2  11189.20  11523.80  233.69 o
   9   7   2   3604.19   4143.85  194.07 o
  11   7   2   2352.89   2372.41  157.54 o
 -12   8   2    792.71   1125.58  124.32 o
 -10   8   2    752.97    956.04  128.31 o
  -8   8   2   4178.49   4370.58  138.89 o
  -6   8   2  52822.50  51662.30  623.30 o
  -4   8   2  55554.00  54551.40  903.17 o
  -2   8   2   4165.03   4311.42  108.96 o
   0   8   2  13313.50  13179.10  197.02 o
   2   8   2  22115.90  22199.60  303.41 o
   4   8   2   9121.12   9128.53  180.60 o
   6   8   2  15903.80  16038.10  299.89 o
   8   8   2   4801.27   5383.21  160.81 o
  10   8   2   1956.63   2087.99  140.93 o
 -11   9   2   9595.84  10168.60  431.72 o
  -9   9   2   2668.11   2950.54  133.60 o
  -7   9   2      8.74    345.75  111.04 o
  -5   9   2  18746.80  19150.70  367.36 o
  -3   9   2   6383.87   6356.26  144.81 o
  -1   9   2  16514.20  16603.10  383.99 o
   1   9   2  12213.10  12164.40  286.04 o
   3   9   2    837.17   1112.24  117.67 o
   5   9   2  10389.20  10254.00  260.28 o
   7   9   2  16126.80  16783.20  333.13 o
   9   9   2   1077.47   1468.59  156.23 o
 -10  10   2    554.59   1026.54  126.99 o
  -8  10   2  14991.30  15661.00  473.23 o
  -6  10   2    148.14    509.97  173.54 <
  -4  10   2    747.66   1100.30  175.52 o
  -2  10   2  19810.20  19977.50  269.87 o
   0  10   2  14095.70  14731.20  270.75 o
   2  10   2   2216.99   2756.52  150.22 o
   4  10   2  12941.80  12945.50  303.36 o
   6  10   2   1472.43   1836.13  203.42 o
   8  10   2   5242.84   5068.22  309.66 o
  -9  11   2    811.73   1205.36  132.97 o
  -7  11   2   1273.58   1338.25  128.97 o
  -5  11   2  10411.30  10923.10  237.07 o
  -3  11   2   8921.98   9434.27  164.04 o
  -1  11   2   1232.59   1196.63  126.98 o
   1  11   2  14164.20  15067.60  329.20 o
   3  11   2    305.42    416.21  144.28 <
   5  11   2   1757.44   2453.65  168.85 o
   7  11   2   3684.83   4371.93  176.79 o
  -8  12   2    481.71    603.03  148.93 o
  -6  12   2     23.16    336.44  158.25 <
  -4  12   2    501.87    741.32  135.63 o
  -2  12   2  25592.60  26543.00  439.49 o
   0  12   2   2800.14   3013.66  246.60 o
   2  12   2    968.77   1311.70  146.26 o
   4  12   2   1114.83   1228.58  166.87 o
   6  12   2    431.72   1081.08  166.88 o
  -5  13   2    766.81    996.60  166.21 o
  -3  13   2    187.29    377.65  153.59 <
  -1  13   2    877.87    773.20  152.91 o
   1  13   2   2817.17   2501.90  162.85 o
   3  13   2  14227.30  12655.80  375.74 o
  -2  14   2   4254.21   3266.48  223.97 o
   0  14   2   3528.78   2940.40  244.59 o
 -15   1   3    231.07    716.74  211.43 o
 -13   1   3   1525.94   2000.30  150.24 o
 -11   1   3    240.98    636.29  125.66 o
  -9   1   3      8.23    142.95  132.98 <
  -7   1   3  25973.50  25237.70  183.73 o
  -5   1   3   8078.11   8145.90   98.17 o
  -3   1   3    966.67   1041.53   95.05 o
  -1   1   3  20678.20  20828.20  239.40 o
   1   1   3   5405.01   5263.14  155.97 o
   3   1   3      5.39    150.27  113.03 <
   5   1   3   4890.45   5448.10  197.94 o
   7   1   3  43879.70  43253.60  428.43 o
   9   1   3    488.23    903.54  130.31 o
  11   1   3   9080.53   9379.05  355.34 o
  13   1   3   3105.19   2818.90  197.41 o
 -16   2   3   3267.25   2747.73  338.98 o
 -14   2   3   1727.01   1702.47  162.87 o
 -12   2   3   3935.85   4132.84  158.83 o
 -10   2   3     30.96    495.35  161.57 o
  -8   2   3   4049.75   4491.78  113.61 o
  -6   2   3 254891.00 254187.00 1334.87 o
  -4   2   3   1499.72   1355.76   93.71 o
  -2   2   3   1237.73    893.90  188.08 o
   0   2   3  22824.00  22098.80  195.94 o
   2   2   3    106.11    231.38  116.35 <
   4   2   3   2571.56   2730.52  128.92 o
   6   2   3 133777.00 131128.00 1402.17 o
   8   2   3   9377.55   9677.76  187.91 o
  10   2   3   2551.06   2803.66  191.43 o
  12   2   3    131.80    263.96  162.23 <
 -15   3   3   3477.47   3109.21  194.74 o
 -13   3   3  63517.70  64136.50  832.55 o
 -11   3   3   3352.64   3792.78  146.21 o
  -9   3   3   2980.33   2890.18  128.93 o
  -7   3   3   1361.05   1528.17   87.74 o
  -5   3   3  29297.00  28382.10  223.68 o
  -3   3   3    500.30    577.71  149.58 o
  -1   3   3 164574.00 163208.00 1449.84 o
   1   3   3 173423.00 173590.00 1168.51 o
   3   3   3   1085.29   1132.04  205.40 o
   5   3   3    326.25    474.05  118.35 o
   7   3   3   7503.08   7431.63  137.48 o
   9   3   3   1937.81   2443.56  146.24 o
  11   3   3    236.99    716.08  218.75 o
 -14   4   3     61.17    228.06  329.79 <
 -12   4   3  60578.90  62485.80  766.61 o
 -10   4   3  22088.70  21907.90  522.88 o
  -8   4   3  15870.40  15665.80  242.66 o
  -6   4   3     36.28    163.56   99.73 <
  -4   4   3   3113.60   3207.62  120.92 o
  -2   4   3  38672.00  37472.70  369.67 o
   0   4   3 236804.00 233248.00 2124.62 o
   2   4   3   4583.32   4175.77  150.77 o
   4   4   3    290.52    739.99  114.36 o
   6   4   3   2200.43   2339.62  200.73 o
   8   4   3   9325.29   9699.83  190.58 o
  10   4   3  14886.20  14487.00  278.76 o
  12   4   3  12306.20  11258.20  278.88 o
 -15   5   3     20.42    559.18  286.57 <
 -13   5   3   1254.83   1404.73  220.05 o
 -11   5   3  18535.30  19586.40  286.53 o
  -9   5   3      3.52    101.07  148.94 <
  -7   5   3  62583.30  61158.10  938.64 o
  -5   5   3  16504.00  16133.40  231.24 o
  -3   5   3   1404.60   1514.15  101.03 o
  -1   5   3   1728.80   1796.48  110.33 o
   1   5   3   5939.73   6308.20  140.77 o
   3   5   3   9230.16   9552.06  150.66 o
   5   5   3  29502.90  30718.10  303.03 o
   7   5   3  14042.70  14292.90  704.72 o
   9   5   3    292.79    672.19  134.30 o
  11   5   3   2979.35   3248.29  173.48 o
 -14   6   3     93.29    373.01  131.65 <
 -12   6   3    197.08    134.97  126.99 <
 -10   6   3    552.10    563.79  178.18 o
  -8   6   3  12643.10  13157.20  293.97 o
  -6   6   3  54519.50  53629.40  791.42 o
  -4   6   3  26823.00  26509.10  247.35 o
  -2   6   3    660.75    821.04  127.64 o
   0   6   3   1187.67   1417.22   96.39 o
   2   6   3   1582.59   1779.41  130.28 o
   4   6   3  62279.00  62274.80  676.43 o
   6   6   3  21014.00  21009.70  278.42 o
   8   6   3    747.65   1209.34  128.98 o
  10   6   3    304.52    136.30  182.84 <
 -13   7   3   2886.54   2798.99  282.49 o
 -11   7   3   2798.55   3189.77  178.80 o
  -9   7   3     15.34    167.55  121.68 <
  -7   7   3   3773.07   3850.88  152.18 o
  -5   7   3   2183.17   2336.26  111.66 o
  -3   7   3   2979.62   3137.30  120.28 o
  -1   7   3    753.87   1049.73  138.28 o
   1   7   3  34466.50  34559.10  308.62 o
   3   7   3   3766.66   3738.47  140.87 o
   5   7   3    289.62    402.25  130.32 o
   7   7   3   3050.55   2716.39  181.45 o
   9   7   3   4934.31   5732.16  192.05 o
  11   7   3    580.61   1081.06  160.23 o
 -12   8   3   7257.54   7290.00  281.02 o
 -10   8   3   1493.63   1771.64  166.20 o
  -8   8   3  32236.20  34487.40  561.40 o
  -6   8   3  23880.20  24335.80  491.62 o
  -4   8   3   3192.67   3093.55  116.30 o
  -2   8   3   2486.43   2524.93  126.28 o
   0   8   3  22502.70  21731.10  374.30 o
   2   8   3   6824.98   6505.91  218.52 o
   4   8   3   5082.00   5264.92  165.44 o
   6   8   3  15680.90  15158.70  302.59 o
   8   8   3  10472.20  10650.70  241.07 o
  10   8   3   8008.89   7290.92  230.52 o
 -11   9   3   1689.90   1800.87  126.97 o
  -9   9   3   7989.31   8394.91  180.01 o
  -7   9   3  10762.40  11412.30  280.19 o
  -5   9   3  22514.40  23338.70  378.46 o
  -3   9   3   7101.49   7318.93  131.51 o
  -1   9   3   3541.77   3599.22  148.20 o
   1   9   3   4765.19   4898.96  243.85 o
   3   9   3    806.02   1239.24  136.95 o
   5   9   3      6.41    365.70  223.41 <
   7   9   3  33355.60  32820.80  672.26 o
   9   9   3  12057.30  10802.30  355.25 o
 -10  10   3   1070.28   1273.80  154.24 o
  -8  10   3   1254.43   1336.25  124.98 o
  -6  10   3    714.47    963.35  132.30 o
  -4  10   3  27407.30  28831.30  600.89 o
  -2  10   3  31237.30  32146.40  546.90 o
   0  10   3  25976.90  26960.30  636.75 o
   2  10   3  11677.80  12313.40  208.46 o
   4  10   3   2740.87   3425.09  234.63 o
   6  10   3    256.17    472.73  224.07 <
   8  10   3   4753.97   3776.67  176.11 o
  -9  11   3   3780.64   4048.21  159.51 o
  -7  11   3   6347.30   6360.42  215.27 o
  -5  11   3   4947.69   5185.13  152.17 o
  -3  11   3  12208.00  12760.10  227.05 o
  -1  11   3    333.73    739.34  168.21 o
   1  11   3  15817.20  16522.70  457.23 o
   3  11   3  13926.30  13547.00  310.00 o
   5  11   3   1105.14   1526.42  221.38 o
   7  11   3   8126.10   6580.03  277.02 o
  -8  12   3  10682.80  10262.10  388.51 o
  -6  12   3    138.60    505.32  150.93 o
  -4  12   3   1218.58   1221.25  170.85 o
  -2  12   3   4046.39   4707.94  151.53 o
   0  12   3   6098.29   6420.39  192.68 o
   2  12   3  16173.00  15565.90  355.07 o
   4  12   3   1543.67   1498.43  192.12 o
  -5  13   3   2749.58   2513.90  184.12 o
  -3  13   3  10047.40   8930.32  334.07 o
  -1  13   3   1500.58   1454.56  189.46 o
   1  13   3    295.33   1042.53  259.97 o
   3  13   3  13939.20  11331.40  468.05 o
 -16   0   4  48617.40  40823.00 1095.91 o
 -14   0   4   7933.18   8240.37  377.97 o
 -12   0   4   1856.61   2022.78  198.76 o
 -10   0   4  15630.00  15277.60  177.75 o
  -8   0   4   1979.76   2033.81  128.94 o
  -6   0   4   4010.57   3785.65  119.57 o
  -4   0   4 499361.00 531052.00 6120.12 o
  -2   0   4  11698.40  11553.20  292.19 o
   0   0   4  30976.10  28959.20  511.48 o
   2   0   4  30630.00  28998.20  437.63 o
   4   0   4   3999.47   3989.65  172.08 o
   6   0   4  34010.60  33647.60  465.55 o
   8   0   4  94897.00  97099.00  909.07 o
  10   0   4  40353.80  40974.40  273.96 o
  12   0   4   4744.36   3892.98  263.17 o
 -15   1   4  11725.00  11151.00  254.32 o
 -13   1   4   4866.71   5480.76  241.21 o
 -11   1   4  45277.40  44842.00  550.86 o
  -9   1   4   3164.25   3322.00  142.87 o
  -7   1   4     48.07     99.73   83.11 <
  -5   1   4  29936.40  28955.90  227.62 o
  -3   1   4  11945.90  12121.70  125.89 o
  -1   1   4   3080.61   2873.15  122.90 o
   1   1   4 132547.00 129349.00 1638.24 o
   3   1   4   3236.04   3340.17  121.59 o
   5   1   4    705.64    922.10  176.18 o
   7   1   4    851.16   1541.05  132.96 o
   9   1   4   2244.84   2412.25  165.51 o
  11   1   4   2275.69   2371.76  191.44 o
 -16   2   4    249.08    622.33  178.85 o
 -14   2   4    586.75    914.17  161.56 o
 -12   2   4   3029.04   3463.40  225.31 o
 -10   2   4 105841.00  95958.80 8800.32 o
  -8   2   4   1757.24   1891.02   99.70 o
  -6   2   4   4475.96   4211.21  141.48 o
  -4   2   4   2937.66   2682.80  102.98 o
  -2   2   4   8189.67   7577.24  168.50 o
   0   2   4  63183.60  62079.80  713.28 o
   2   2   4 128853.00 126398.00  958.68 o
   4   2   4  17748.70  18227.60  270.38 o
   6   2   4   7466.47   7752.42  231.12 o
   8   2   4    261.94    579.77  161.57 o
  10   2   4   4341.88   4585.50  253.86 o
 -15   3   4   1992.69   1874.60  287.84 o
 -13   3   4   1033.69   1032.46  131.63 o
 -11   3   4  12102.00  12058.20  267.50 o
  -9   3   4  20389.50  19650.60  298.20 o
  -7   3   4      9.36    218.75   97.08 <
  -5   3   4  25875.60  25990.20  118.97 o
  -3   3   4  31227.70  30136.60  247.36 o
  -1   3   4    456.73    773.85  112.36 o
   1   3   4     11.21    203.46  102.39 <
   3   3   4    260.60    454.77  154.25 <
   5   3   4   5428.58   5392.87  164.09 o
   7   3   4  35333.50  37955.80  322.21 o
   9   3   4  15383.90  15800.40  424.08 o
  11   3   4     28.46    302.53  179.52 <
 -14   4   4     26.17    379.66  165.56 <
 -12   4   4  12454.90  11414.30 1194.93 o
 -10   4   4    234.26    692.80  116.35 o
  -8   4   4   2629.77   2399.22  137.57 o
  -6   4   4  35998.00  36847.70  404.67 o
  -4   4   4    747.59    803.07  111.68 o
  -2   4   4   4528.60   4261.53   98.30 o
   0   4   4   5612.09   5891.02  136.14 o
   2   4   4     65.28    295.21  146.94 <
   4   4   4   1394.94   1509.63  139.60 o
   6   4   4  27493.70  28485.50  464.90 o
   8   4   4   2611.33   2880.73  228.65 o
  10   4   4   3690.03   4062.17  218.00 o
 -15   5   4   2747.20   2203.49  250.59 o
 -13   5   4     55.10    283.25  206.12 <
 -11   5   4  39703.80  42331.50  812.92 o
  -9   5   4  50017.50  50345.30  685.66 o
  -7   5   4   9509.60   9433.53  129.45 o
  -5   5   4  19025.80  18771.50  370.32 o
  -3   5   4   2345.46   2411.09  101.68 o
  -1   5   4    122.17    258.64  106.38 <
   1   5   4   7524.10   8175.78  156.03 o
   3   5   4 192650.00 194503.00 1581.02 o
   5   5   4   1889.57   1904.41  162.19 o
   7   5   4   1191.39   1596.84  172.18 o
   9   5   4   3691.63   3707.22  227.96 o
  11   5   4    722.63    785.85  141.61 o
 -14   6   4   1011.17    951.37  150.25 o
 -12   6   4    193.13    238.03  172.87 <
 -10   6   4   3879.94   4410.68  184.75 o
  -8   6   4  23835.00  24498.40  455.82 o
  -6   6   4  76787.20  76512.30 1299.42 o
  -4   6   4  18154.80  18261.60  268.40 o
  -2   6   4   2378.99   2463.69  109.66 o
   0   6   4      3.32    293.89  141.62 <
   2   6   4  16008.80  16336.20  279.84 o
   4   6   4  27353.10  27517.50  364.21 o
   6   6   4   1389.42   1425.28  168.85 o
   8   6   4  11982.40  11296.60  230.39 o
  10   6   4   4145.38   4211.56  296.41 o
 -13   7   4   1230.15   1528.40  239.33 o
 -11   7   4    221.72    401.59  144.94 <
  -9   7   4    512.16    611.00  154.25 o
  -7   7   4   7581.89   7728.18  186.63 o
  -5   7   4  38583.90  38351.10  672.69 o
  -3   7   4 103782.00 103673.00 1527.79 o
  -1   7   4  11060.60  11367.40  235.60 o
   1   7   4   4367.85   4541.44  148.83 o
   3   7   4    573.68    592.38  125.66 o
   5   7   4   1075.95   1073.66  150.91 o
   7   7   4     58.05    441.49  225.40 <
   9   7   4  45935.70  43289.50 1000.86 o
 -12   8   4  30280.90  30718.90  917.76 o
 -10   8   4    491.64    825.09  123.00 o
  -8   8   4    318.62    777.24  153.59 o
  -6   8   4   4884.64   5055.07  126.91 o
  -4   8   4  17439.30  17788.10  320.97 o
  -2   8   4  63940.20  63054.40  969.13 o
   0   8   4  25260.40  25213.30  540.51 o
   2   8   4  14270.70  14713.90  211.68 o
   4   8   4   1766.24   1771.55  189.45 o
   6   8   4   9704.69   9611.26  207.21 o
   8   8   4   4624.92   4716.36  199.37 o
 -11   9   4   3050.01   3405.79  160.85 o
  -9   9   4   3470.92   3426.15  138.91 o
  -7   9   4   5060.72   5824.10  134.22 o
  -5   9   4     24.21    456.79  146.94 o
  -3   9   4   1725.26   2018.82  114.33 o
  -1   9   4  18464.50  18549.70  421.13 o
   1   9   4     18.05    663.57  166.89 o
   3   9   4  10601.60  11288.10  303.45 o
   5   9   4     36.05    135.64  208.11 <
   7   9   4   2610.32   2322.48  182.79 o
 -10  10   4   7213.97   7365.84  307.60 o
  -8  10   4  24936.10  25648.70  655.01 o
  -6  10   4   1508.56   1699.17  136.28 o
  -4  10   4   9544.68  10542.50  260.99 o
  -2  10   4   1661.51   2059.42  142.92 o
   0  10   4   3016.01   3299.97  138.91 o
   2  10   4  20365.00  19284.50  377.39 o
   4  10   4   4025.27   4996.38  321.00 o
   6  10   4     84.76    310.51  216.76 <
  -9  11   4    687.56    672.16  143.61 o
  -7  11   4    258.50    597.73  144.94 o
  -5  11   4    461.88    532.56  160.90 o
  -3  11   4    960.54   1180.73  200.11 o
  -1  11   4    393.52   1143.57  220.74 o
   1  11   4  13885.30  13813.40  185.21 o
   3  11   4    224.09    473.40  262.63 <
   5  11   4  14184.90  12504.60  238.99 o
  -8  12   4   1660.83   1578.19  162.21 o
  -6  12   4    207.26    428.19  174.87 <
  -4  12   4   1932.33   2466.24  228.68 o
  -2  12   4    422.04    395.60  155.58 <
   0  12   4    397.63    821.78  178.18 o
   2  12   4  11433.40  10207.20  516.64 o
   4  12   4   3503.48   2786.21  249.91 o
  -5  13   4  17215.10  13972.10  587.34 o
  -3  13   4   2957.13   1891.70  216.69 o
  -1  13   4     41.27    273.94  306.52 <
   1  13   4    737.81     87.10  200.78 <
 -15   1   5  13265.30  12253.90  282.83 o
 -13   1   5      0.30    306.52  137.63 <
 -11   1   5     69.03    301.20   99.07 o
  -9   1   5   1542.83   1790.79  152.22 o
  -7   1   5   2908.27   3026.27   93.70 o
  -5   1   5      0.39    262.64  138.30 <
  -3   1   5    919.87    814.33  107.69 o
  -1   1   5  36676.00  35164.40  408.15 o
   1   1   5   2060.10   2130.11  132.92 o
   3   1   5  28157.20  28763.20  433.35 o
   5   1   5   7833.43   7573.62  251.70 o
   7   1   5     45.65    532.58  192.82 <
   9   1   5   7020.74   7348.48  185.36 o
 -14   2   5  31454.00  28491.20 2618.77 o
 -12   2   5   4811.25   5228.85  211.97 o
 -10   2   5   1040.70   1111.54  100.38 o
  -8   2   5  11306.30  11179.70  272.08 o
  -6   2   5      5.18    364.36   91.76 o
  -4   2   5    994.06   1210.52   93.07 o
  -2   2   5 216290.00 217686.00 2061.82 o
   0   2   5   1605.63   2171.50  166.83 o
   2   2   5   4265.57   4330.41  155.46 o
   4   2   5   3436.29   3702.14  158.82 o
   6   2   5    228.65    612.35  190.82 o
   8   2   5   1346.17   1448.58  142.26 o
  10   2   5  16254.80  15210.10  382.29 o
 -15   3   5     13.27    153.59  147.61 <
 -13   3   5   7138.78   7689.63  174.05 o
 -11   3   5   1503.74   1517.66  132.95 o
  -9   3   5 110278.00 110062.00 1386.39 o
  -7   3   5  36085.90  35549.10  339.55 o
  -5   3   5   6871.35   6646.55   93.62 o
  -3   3   5     94.69     54.52  109.71 <
  -1   3   5  25193.90  24951.80  186.53 o
   1   3   5   4209.41   4380.22  112.28 o
   3   3   5  35841.80  36523.20  458.70 o
   5   3   5  86256.00  89578.50  757.70 o
   7   3   5    202.87    632.97  154.92 o
   9   3   5    304.72   1184.81  144.94 o
 -14   4   5   1322.89   1556.30  163.54 o
 -12   4   5     94.61    365.03  163.56 <
 -10   4   5   3008.46   3390.90  101.69 o
  -8   4   5 114463.00 111197.00 1518.63 o
  -6   4   5  13397.60  12951.80  253.38 o
  -4   4   5   6806.11   6996.89  220.46 o
  -2   4   5    543.92    831.70  124.99 o
   0   4   5   5476.33   5655.88  110.93 o
   2   4   5  26719.30  26428.90  385.23 o
   4   4   5  65895.10  67773.50  726.84 o
   6   4   5   1964.78   2547.24  200.75 o
   8   4   5   2805.09   3103.40  325.69 o
  10   4   5   1546.16   1466.52  159.55 o
 -15   5   5  13156.00  11750.70  441.53 o
 -13   5   5    107.28    147.61  198.80 <
 -11   5   5    327.79    827.10  165.55 o
  -9   5   5   1532.31   1820.77  159.54 o
  -7   5   5  18154.50  17248.20  384.53 o
  -5   5   5   7053.98   7316.94  282.24 o
  -3   5   5  73084.00  71799.30 1211.06 o
  -1   5   5  15120.90  15125.00  264.58 o
   1   5   5   1043.82   1648.00  149.58 o
   3   5   5    916.42   1075.66  124.98 o
   5   5   5     25.70    283.91  134.31 <
   7   5   5   6685.68   6189.25  615.20 o
   9   5   5   5001.34   4692.93  543.59 o
 -14   6   5  10308.60   9471.46  301.52 o
 -12   6   5   9658.83   9749.04  283.59 o
 -10   6   5    538.48    821.09  128.32 o
  -8   6   5    601.91    948.73  122.33 o
  -6   6   5   1383.71   1403.30  120.32 o
  -4   6   5  35226.90  34760.80  655.10 o
  -2   6   5  31427.80  30750.60  630.34 o
   0   6   5   1042.54   1297.67  147.58 o
   2   6   5    107.94    757.31  157.58 o
   4   6   5    607.67    767.23  182.83 o
   6   6   5    473.49    701.43  136.30 o
   8   6   5  20271.90  18932.40  908.18 o
 -13   7   5   5271.50   4997.14  287.07 o
 -11   7   5    538.81    986.65  133.64 o
  -9   7   5     90.37    533.24  148.94 o
  -7   7   5  13364.90  15032.00  291.35 o
  -5   7   5   1067.06   1184.00  139.61 o
  -3   7   5   2120.21   2271.90  121.64 o
  -1   7   5    536.41    588.39  109.04 o
   1   7   5  15308.20  15845.00  341.01 o
   3   7   5   1345.26   1498.42  146.92 o
   5   7   5  21351.20  20694.10  393.26 o
   7   7   5   1640.34   1760.33  146.25 o
 -12   8   5    628.19    845.03  146.27 o
 -10   8   5     10.21    339.10  138.96 <
  -8   8   5   8840.41   9973.69  245.07 o
  -6   8   5   1368.28   1628.04  140.27 o
  -4   8   5  19492.50  21127.50  415.10 o
  -2   8   5  30649.60  31988.20  679.25 o
   0   8   5   4469.62   4955.13  204.00 o
   2   8   5   6385.26   6603.64  252.45 o
   4   8   5   4064.46   4071.84  206.02 o
   6   8   5   8875.99   8156.08  296.91 o
   8   8   5     63.47    284.58  325.13 <
 -11   9   5     56.55    252.00  154.92 <
  -9   9   5   1264.61   1526.39  146.92 o
  -7   9   5   1367.43   1616.77  182.82 o
  -5   9   5     71.99    167.55  148.27 <
  -3   9   5    491.77    906.20  126.32 o
  -1   9   5  34602.90  36099.70  561.97 o
   1   9   5  11531.50  12552.50  387.74 o
   3   9   5    801.91   1547.07  216.07 o
   5   9   5   1068.21   1414.74  232.69 o
   7   9   5   5988.15   4904.45  318.28 o
 -10  10   5  26573.50  25511.30  991.79 o
  -8  10   5  13436.00  14250.20  277.50 o
  -6  10   5   1487.00   1602.79  152.24 o
  -4  10   5   1370.79   1924.57  242.65 o
  -2  10   5     37.65    189.50  141.62 <
   0  10   5  23047.60  21296.20  325.56 o
   2  10   5   6777.81   7099.53  211.94 o
   4  10   5  18992.40  17851.90  475.72 o
  -9  11   5   1384.29   1707.21  166.87 o
  -7  11   5   3463.65   3565.81  273.83 o
  -5  11   5   5685.44   5929.06  231.24 o
  -3  11   5   3230.89   3436.25  244.59 o
  -1  11   5   5074.04   4667.54  246.53 o
   1  11   5   2517.32   3072.96  198.75 o
   3  11   5   2394.60   2160.36  190.11 o
  -6  12   5  30334.70  24850.50  675.95 o
  -4  12   5   5762.94   5117.14  212.63 o
  -2  12   5    530.62    642.26  172.20 o
   0  12   5     90.23    511.30  209.44 <
   2  12   5   2017.59   2351.90  220.03 o
 -14   0   6    891.68    910.16  313.80 <
 -12   0   6 106961.00 110505.00 2155.00 o
 -10   0   6    274.30    791.20  167.55 o
  -8   0   6   2046.99   2063.17  142.91 o
  -6   0   6  47561.80  45450.50  900.47 o
  -4   0   6   3497.09   3466.48  200.00 o
  -2   0   6   4655.28   4799.67  150.13 o
   0   0   6 218569.00 223747.00 3115.42 o
   2   0   6  35096.90  36948.40 1013.54 o
   4   0   6   7206.90   7399.44  283.62 o
   6   0   6   7557.30   8460.14  332.80 o
   8   0   6   1010.50   1080.34  364.32 <
 -15   1   6     29.56    257.32  138.96 <
 -13   1   6  22089.30  22408.90  482.10 o
 -11   1   6   8713.96   8807.65  414.42 o
  -9   1   6   1268.42   1390.04   94.40 o
  -7   1   6 107725.00 108101.00 1382.13 o
  -5   1   6     95.31    163.56  106.38 <
  -3   1   6  10965.10  10804.00  154.60 o
  -1   1   6  14025.20  13730.00  714.26 o
   1   1   6   1513.12   1754.23  163.52 o
   3   1   6  16492.40  16495.90  466.27 o
   5   1   6  41656.80  44632.40  664.53 o
   7   1   6   5075.54   5497.40  205.33 o
   9   1   6   1559.90   1864.06  212.07 o
 -14   2   6     43.36    156.92  135.64 <
 -12   2   6   7390.23   7840.58  225.86 o
 -10   2   6   4017.86   4227.05  140.88 o
  -8   2   6   8693.19   8944.63  237.71 o
  -6   2   6  76214.70  72890.10  694.72 o
  -4   2   6   4765.12   4923.27  144.16 o
  -2   2   6    543.57    535.86  111.03 o
   0   2   6   6810.35   6997.83  175.99 o
   2   2   6   4830.74   4771.72  172.08 o
   4   2   6  16133.50  16869.90  341.66 o
   6   2   6   8785.34   9047.42  267.66 o
   8   2   6  14054.40  14544.80  270.18 o
 -15   3   6     21.76    263.30  179.52 <
 -13   3   6   3732.06   3915.21  126.94 o
 -11   3   6   7284.54   8195.15  144.15 o
  -9   3   6    279.82    371.66  106.38 o
  -7   3   6   7979.52   8531.72  125.51 o
  -5   3   6    386.80    460.08  118.34 o
  -3   3   6  14115.90  14182.00  182.39 o
  -1   3   6  54618.30  55200.90  832.49 o
   1   3   6  16388.20  16642.10  184.36 o
   3   3   6   1563.88   1893.21  142.26 o
   5   3   6   1235.26   1681.93  189.47 o
   7   3   6   6985.67   6968.47  287.00 o
   9   3   6   6105.74   5687.10  271.76 o
 -14   4   6   4152.02   4717.95  277.14 o
 -12   4   6    140.17    396.27  153.59 <
 -10   4   6   3563.57   3690.45  128.26 o
  -8   4   6   4396.00   4552.96  157.48 o
  -6   4   6   2543.14   2526.93  129.60 o
  -4   4   6   3679.09   3830.80  144.20 o
  -2   4   6  24079.60  24683.90  423.83 o
   0   4   6  11343.20  12175.70  237.61 o
   2   4   6   8299.41   8725.58  215.83 o
   4   4   6    536.58   1040.49  132.31 o
   6   4   6   1554.86   1857.39  263.25 o
   8   4   6    243.80    520.60  300.53 <
 -13   5   6   7999.96   8413.34  223.20 o
 -11   5   6     40.23    377.00  161.57 <
  -9   5   6   4086.10   4290.91  166.80 o
  -7   5   6  14908.00  15794.20  285.29 o
  -5   5   6  89686.60  90366.50 1018.11 o
  -3   5   6   1682.55   1694.38  109.01 o
  -1   5   6   6166.88   6319.19  175.37 o
   1   5   6  14103.00  14580.70  370.92 o
   3   5   6   5264.09   5597.20  297.00 o
   5   5   6   1175.71   1322.96  140.27 o
   7   5   6  54952.50  52432.30  872.88 o
 -14   6   6  30603.20  26671.40  933.74 o
 -12   6   6   3935.13   3915.83  165.49 o
 -10   6   6   1623.46   1786.23  158.88 o
  -8   6   6    105.85    194.81  190.82 <
  -6   6   6  19219.60  17614.20 1794.31 o
  -4   6   6  36959.40  35931.50  668.55 o
  -2   6   6  14557.30  15072.20  160.56 o
   0   6   6  33855.70  34504.10  750.38 o
   2   6   6   1828.24   1881.88  281.18 o
   4   6   6     64.55    281.25  134.97 <
   6   6   6   9072.56  10091.40  354.03 o
   8   6   6   3808.86   3303.19  257.88 o
 -13   7   6  12811.80  12581.60  474.74 o
 -11   7   6  14502.80  14735.50  450.71 o
  -9   7   6    483.84    688.13  131.64 o
  -7   7   6   1046.38   1256.49  140.27 o
  -5   7   6   2611.20   2846.09  124.96 o
  -3   7   6    600.61    650.22  177.51 o
  -1   7   6   6370.64   7156.11  170.07 o
   1   7   6  59142.80  59981.50 1862.52 o
   3   7   6   1269.94   2003.03  204.76 o
   5   7   6   1382.03   1418.01  154.90 o
   7   7   6      3.02    334.45  160.24 <
 -12   8   6   6378.17   6259.66  349.49 o
 -10   8   6  38933.00  39104.90 1031.29 o
  -8   8   6  25615.80  26205.50  546.85 o
  -6   8   6  10133.20  10161.30  263.63 o
  -4   8   6      4.46    -37.23  212.77 <
  -2   8   6  11340.80  12345.00  371.14 o
   0   8   6  18628.40  20295.60  454.39 o
   2   8   6  17675.20  16962.70  537.42 o
   4   8   6    359.36    851.04  176.86 o
   6   8   6  13233.60  11357.40  551.07 o
 -11   9   6    925.89   1251.88  153.58 o
  -9   9   6   2840.59   2907.34  158.20 o
  -7   9   6   1150.40   1685.96  151.58 o
  -5   9   6   3010.09   2897.91  213.35 o
  -3   9   6      1.08    396.28  162.24 <
  -1   9   6    472.71   1146.22  137.63 o
   1   9   6   1296.40   1367.49  183.48 o
   3   9   6   6839.18   6308.36  391.99 o
   5   9   6   1082.20    529.20  210.75 <
 -10  10   6    163.64    442.15  167.55 <
  -8  10   6     85.66    442.82  152.93 <
  -6  10   6  17887.80  19981.90  781.65 o
  -4  10   6  16889.60  16734.60  631.08 o
  -2  10   6      7.08    258.65  325.14 <
   0  10   6   1168.16   1582.92  186.15 o
   2  10   6   3156.71   2967.74  305.08 o
   4  10   6   4250.00   4189.61  375.50 o
  -7  11   6   9811.58   9108.67  478.21 o
  -5  11   6    941.60    991.93  198.78 o
  -3  11   6   3687.37   3148.34  194.07 o
  -1  11   6    272.45    454.11  289.89 <
   1  11   6     56.74    664.23  182.85 o
  -2  12   6      0.15    218.75  316.49 <
 -15   1   7    740.80   1238.61  139.62 o
 -13   1   7    134.82    411.57  170.21 <
 -11   1   7   7028.29   7235.67  122.23 o
  -9   1   7   6306.57   7011.90  177.37 o
  -7   1   7   1177.53   1449.89  124.98 o
  -5   1   7  16103.90  15607.20  230.13 o
  -3   1   7   8635.22   8641.73  166.00 o
  -1   1   7     20.95    265.29  108.38 <
   1   1   7   3720.87   4207.90  217.31 o
   3   1   7  27484.20  28335.80  636.66 o
   5   1   7   1130.68   1052.39  214.07 o
   7   1   7  11930.20  12405.80  228.42 o
 -14   2   7    338.21    593.73  144.28 o
 -12   2   7   2406.79   2799.09  137.60 o
 -10   2   7  62599.90  64228.20 1173.13 o
  -8   2   7   1625.95   1697.10  206.74 o
  -6   2   7     29.89    306.52  109.04 <
  -4   2   7   7429.41   7404.33  249.05 o
  -2   2   7      3.68    400.27  124.34 o
   0   2   7     91.53    365.69  133.64 <
   2   2   7  64601.50  67972.10 1628.49 o
   4   2   7   5057.51   5418.20  243.87 o
   6   2   7   3183.05   3296.71  294.44 o
   8   2   7     26.74    439.50  269.95 <
 -13   3   7   1646.44   1725.09  144.26 o
 -11   3   7    664.49    894.88  130.98 o
  -9   3   7  14331.10  14666.80  369.64 o
  -7   3   7    161.03    582.44  102.39 o
  -5   3   7  75177.70  74836.90 1394.78 o
  -3   3   7  59504.60  59417.50 1247.84 o
  -1   3   7   5817.02   5786.32  247.13 o
   1   3   7   1446.43   1883.95  146.91 o
   3   3   7   5332.16   5732.20  167.44 o
   5   3   7   3303.77   3418.26  209.36 o
   7   3   7   1919.98   1987.63  170.18 o
 -14   4   7   4120.11   4129.83  176.78 o
 -12   4   7   9197.78   8885.55  195.94 o
 -10   4   7   1454.70   1742.39  160.88 o
  -8   4   7    375.11    520.59  200.12 <
  -6   4   7   7090.78   7294.56  145.47 o
  -4   4   7  74574.60  75252.50 1342.13 o
  -2   4   7    701.60   1126.23  164.21 o
   0   4   7     99.00    365.69  146.94 <
   2   4   7   1893.59   2129.15  142.92 o
   4   4   7   1926.53   1525.59  158.21 o
   6   4   7   5615.44   5077.31  619.30 o
 -13   5   7    309.09    603.71  268.61 <
 -11   5   7  31246.00  28283.60 3167.87 o
  -9   5   7   1732.18   1660.56  137.60 o
  -7   5   7   1239.96   1185.32  201.43 o
  -5   5   7    769.14   1319.02  127.65 o
  -3   5   7   3024.65   3215.43  180.11 o
  -1   5   7  14340.00  14650.40  420.06 o
   1   5   7  29159.00  30044.90  784.94 o
   3   5   7   7306.35   7063.65  231.18 o
   5   5   7    618.42   1170.81  182.17 o
 -12   6   7   2881.88   2649.44  350.29 o
 -10   6   7  11992.00  12591.40  420.29 o
  -8   6   7   3403.46   3872.07  205.37 o
  -6   6   7   1417.11   1568.21  123.65 o
  -4   6   7    244.95    480.71  152.92 o
  -2   6   7    299.95    342.41  171.54 <
   0   6   7  23438.90  24736.00  449.46 o
   2   6   7   3828.80   4395.62  214.00 o
   4   6   7   1760.28   2002.94  155.55 o
   6   6   7      2.67    457.45  161.57 <
 -11   7   7   2235.99   2374.43  186.13 o
  -9   7   7    868.84   1114.92  155.57 o
  -7   7   7  10705.50  11035.50  160.70 o
  -5   7   7   1316.13   1050.37  261.93 o
  -3   7   7  15766.50  17504.40  457.20 o
  -1   7   7   1103.98   1471.89  181.49 o
   1   7   7    377.99    728.03  160.23 o
   3   7   7   4066.03   3546.93  231.94 o
   5   7   7  11829.40  10107.40  348.62 o
 -10   8   7  13856.20  14323.80  614.75 o
  -8   8   7     46.77    429.52  208.78 <
  -6   8   7    523.26    472.05  144.27 o
  -4   8   7   2891.58   3439.66  286.47 o
  -2   8   7   6786.82   6783.78  251.13 o
   0   8   7   2298.92   2934.74  235.98 o
   2   8   7  17649.70  16333.90  292.64 o
   4   8   7   3024.69   3025.63  355.60 o
  -9   9   7   9066.86   8653.67  240.45 o
  -7   9   7    763.74   1145.52  162.89 o
  -5   9   7   1372.68   1779.66  266.58 o
  -3   9   7     68.39    339.10  228.06 <
  -1   9   7   4693.26   4055.05  177.43 o
   1   9   7    775.21    452.76  192.14 <
   3   9   7  17843.70  15733.60  836.82 o
  -8  10   7  19790.90  15950.50  696.64 o
  -6  10   7  13232.10  11969.30  345.24 o
  -4  10   7  21745.20  20396.20  719.67 o
  -2  10   7    713.97    979.32  269.93 o
   0  10   7    927.87    835.69  285.21 <
  -5  11   7     53.15    105.72  206.78 <
  -3  11   7   5586.91   4608.96  330.26 o
 -14   0   8  16913.50  16062.80  581.38 o
 -12   0   8   2642.59   3078.21  206.06 o
 -10   0   8   2171.80   2498.02  196.09 o
  -8   0   8  98086.40 102351.00 2395.23 o
  -6   0   8   2106.22   2882.17  202.74 o
  -4   0   8    137.07    139.63  204.12 <
  -2   0   8  24571.90  26847.40 1005.91 o
   0   0   8      2.76     64.50  209.44 <
   2   0   8    242.29    340.42  218.08 <
   4   0   8  30014.40  30248.50 1151.61 o
   6   0   8  17397.20  15808.60  544.85 o
 -13   1   8    807.42    654.20  168.20 o
 -11   1   8   4876.24   5033.03  124.93 o
  -9   1   8  16303.60  17186.50  382.85 o
  -7   1   8     57.37    297.87  144.28 <
  -5   1   8  13776.60  12944.10 1126.84 o
  -3   1   8  66165.10  70146.20 1379.46 o
  -1   1   8   6398.57   6923.65  195.98 o
   1   1   8  10443.40  10463.00 1037.20 o
   3   1   8    378.43    984.01  210.76 o
   5   1   8   8109.58   8036.03  360.05 o
 -14   2   8  10680.90   9341.62  480.16 o
 -12   2   8     70.62    287.90  218.75 <
 -10   2   8   1474.37   1634.03  120.99 o
  -8   2   8  13299.80  12287.40 1400.52 o
  -6   2   8    958.78   1255.83  194.79 o
  -4   2   8   2779.12   3037.44  132.26 o
  -2   2   8  17395.40  17374.90  413.26 o
   0   2   8   6293.83   6608.40  221.90 o
   2   2   8    199.77    587.09  148.93 o
   4   2   8   1008.19   1600.90  155.57 o
   6   2   8    137.77    760.63  182.18 o
 -13   3   8    382.65    269.94  138.29 <
 -11   3   8   6185.69   6707.32  294.34 o
  -9   3   8  15792.20  15809.60  386.88 o
  -7   3   8   4924.36   5499.19  198.68 o
  -5   3   8   2896.47   2901.83  190.75 o
  -3   3   8     25.39    -51.20  188.17 <
  -1   3   8   9150.74   9196.62  261.00 o
   1   3   8  15027.50  15865.70  291.35 o
   3   3   8  20491.30  21240.80  689.85 o
   5   3   8   1777.62   2105.99  217.38 o
 -12   4   8   1154.07   1248.52  242.66 o
 -10   4   8   3300.60   3097.23  132.26 o
  -8   4   8   5533.46   6011.22  197.34 o
  -6   4   8   4847.35   4799.58  216.62 o
  -4   4   8   1157.55   1311.65  165.54 o
  -2   4   8   4217.84   3963.32  456.54 o
   0   4   8     89.63    235.37  146.94 <
   2   4   8   4292.21   4273.82  238.58 o
   4   4   8   8243.70   8294.32  468.32 o
 -13   5   8   6560.84   5991.81  244.51 o
 -11   5   8    104.75     83.78  196.81 <
  -9   5   8   3530.43   3826.90  166.82 o
  -7   5   8  10408.40  11306.80  237.07 o
  -5   5   8  10498.90   9786.36 1397.77 o
  -3   5   8   2210.38   2476.73  165.51 o
  -1   5   8  49818.40  51474.20 1676.51 o
   1   5   8     38.41    297.87  224.07 <
   3   5   8      9.37     77.79  166.89 <
 -12   6   8   9817.53   9019.71  327.45 o
 -10   6   8  15607.50  15521.30  477.89 o
  -8   6   8  16316.50  16868.80  518.29 o
  -6   6   8     43.87    325.80  139.63 <
  -4   6   8   1373.04   1823.52  174.18 o
  -2   6   8  16844.70  17003.50  479.75 o
   0   6   8  10424.50   9845.80  367.24 o
   2   6   8    607.05   1289.15  197.46 o
   4   6   8  18030.60  14943.60  546.14 o
 -11   7   8    131.93    407.58  186.17 <
  -9   7   8  10203.40  10331.40  339.38 o
  -7   7   8  16408.40  15866.30  159.94 o
  -5   7   8    139.10    476.73  146.94 o
  -3   7   8      0.01    303.86  162.90 <
  -1   7   8   3469.52   4100.80  233.29 o
   1   7   8     63.56    464.10  224.74 <
   3   7   8    414.84    674.84  206.77 o
 -10   8   8   2437.09   2313.24  163.52 o
  -8   8   8  12947.90  13223.10  473.39 o
  -6   8   8  23895.00  22407.70  406.48 o
  -4   8   8   3380.09   3380.39  235.95 o
  -2   8   8  16345.20  14367.20  524.97 o
   0   8   8     20.25    556.52  208.11 <
   2   8   8   8487.41   7044.13  422.49 o
  -7   9   8   1219.97   1393.44  224.71 o
  -5   9   8   4171.77   3848.00  188.08 o
  -3   9   8    366.15    884.95  184.17 o
  -1   9   8    311.05    707.43  218.74 o
 -13   1   9   1218.54   1127.52  161.55 o
 -11   1   9   3744.29   3977.08  224.64 o
  -9   1   9     17.83    583.12  176.20 o
  -7   1   9     72.56    466.76  135.64 o
  -5   1   9  14874.50  15472.20  397.54 o
  -3   1   9   1494.39   1759.00  120.32 o
  -1   1   9  17053.40  17577.80  557.37 o
   1   1   9   4172.39   4178.22  271.15 o
   3   1   9     28.18    275.93  158.91 <
 -12   2   9   3097.79   3486.87  192.09 o
 -10   2   9     33.97    234.04  150.27 <
  -8   2   9   2112.42   2139.11  143.58 o
  -6   2   9  47473.70  49476.30  891.72 o
  -4   2   9     31.10    329.79  137.63 <
  -2   2   9   1131.80   1239.87  160.88 o
   0   2   9    857.42   1218.64  177.51 o
   2   2   9     96.71    513.30  162.90 o
   4   2   9     60.47    456.12  295.21 <
 -11   3   9   6147.14   5671.70  372.75 o
  -9   3   9   4090.79   4206.82  204.03 o
  -7   3   9   1864.75   2127.21  144.25 o
  -5   3   9   8369.21   8397.81  397.87 o
  -3   3   9   2069.79   1881.20  195.43 o
  -1   3   9  18233.30  19098.80  472.39 o
   1   3   9  35574.70  35282.20  980.08 o
   3   3   9   1968.97   2274.13  183.47 o
 -12   4   9  20099.00  17401.60  421.95 o
 -10   4   9   2219.97   2294.66  169.51 o
  -8   4   9   5550.24   4589.51  592.71 o
  -6   4   9     22.03    269.28  190.83 <
  -4   4   9     32.11    350.40  190.83 <
  -2   4   9   3102.48   3257.49  170.15 o
   0   4   9  16598.30  16336.90 1258.93 o
   2   4   9    899.03   1122.91  179.51 o
 -11   5   9   4413.36   3740.92  168.14 o
  -9   5   9   5039.10   4502.82  188.73 o
  -7   5   9  28033.00  26910.60  697.88 o
  -5   5   9   3591.03   2814.01  460.58 o
  -3   5   9   1658.45   1718.44  194.11 o
  -1   5   9     75.90    409.58  159.57 <
   1   5   9    283.82    538.55  192.82 <
 -10   6   9    104.60    438.83  162.90 <
  -8   6   9   4663.59   4478.44  157.50 o
  -6   6   9   4035.69   4629.58  230.62 o
  -4   6   9     13.03    262.64  153.59 <
  -2   6   9   1206.29   1278.43  176.84 o
   0   6   9     61.47     47.87  196.14 <
  -9   7   9    212.33    273.93  162.90 <
  -7   7   9    876.26   1028.50  187.48 o
  -5   7   9   1072.51   1316.35  166.21 o
  -3   7   9  16316.10  14482.60  644.45 o
  -1   7   9   1138.20   1136.84  255.29 o
  -6   8   9  15930.00  14256.70  271.47 o
  -4   8   9    478.89    771.24  257.97 <
 -10   0  10  16382.20  14813.80  744.01 o
  -8   0  10    153.54    137.63  503.98 <
  -6   0  10   3517.66   3624.91  232.62 o
  -4   0  10  42086.30  36417.80 7379.24 o
  -2   0  10   2878.40   2604.24  777.02 o
   0   0  10     35.17    299.20  232.05 <
 -11   1  10  21950.80  18708.70  701.12 o
  -9   1  10    750.97   1025.19  201.45 o
  -7   1  10   7040.40   7137.32  219.91 o
  -5   1  10   1685.97   2154.53  154.89 o
  -3   1  10   5459.53   5703.31  190.04 o
  -1   1  10   8806.07   8145.69  663.59 o
   1   1  10  13142.80  10872.90 1092.87 o
 -10   2  10   7667.66   7372.86  289.65 o
  -8   2  10    108.34    111.04  158.24 <
  -6   2  10   3534.90   3779.11  188.09 o
  -4   2  10   3041.76   3164.50  256.56 o
  -2   2  10    570.94    603.03  156.24 o
   0   2  10    122.24    803.19  179.52 o
  -9   3  10   3280.94   3545.30  171.48 o
  -7   3  10   9218.94   8916.42  237.79 o
  -5   3  10  11542.00  10620.60  379.83 o
  -3   3  10   1054.73   1302.39  189.47 o
  -1   3  10   1336.84   1816.90  230.69 o
 -10   4  10   3684.03   3356.41  176.13 o
  -8   4  10     40.73    470.75  189.50 <
  -6   4  10   1168.36   1441.98  190.80 o
  -4   4  10   5924.21   5024.67  269.77 o
  -2   4  10    732.42    505.28  169.54 <
  -7   5  10    261.63    584.43  211.43 <
  -5   5  10     76.39    225.40  190.82 <
  -3   5  10  14891.50  13851.30  471.98 o
  -6   6  10    784.55    901.53  183.50 o
  -4   6  10  14740.60  11104.70  397.64 o
  -7   1  11   3845.49   3620.21  261.20 o
  -5   1  11     16.34    380.32  183.51 <
end
